# Supplementary material for: Potent Alkaline Phosphatase Inhibitors, Pyrazolo-Oxothiazolidines: Synthesis, Biological Evaluation, Molecular Docking, and Kinetic Studies
Source: Int J Mol Sci. 2022 Oct 31;23(21):13262. doi: 10.3390/ijms232113262 (PMC9654533; doi:10.3390/ijms232113262)
Supplement: Supplementary file 1 [file ijms-23-13262-s001.zip]

Archive with 1 entries (1 files):
- ijms-1965757-supplementary.pdf
